# Supplementary material for: Porous SiC and SiC/Cf Ceramic Microspheres Derived from Polyhydromethylsiloxane by Carbothermal Reduction
Source: Materials (Basel). 2021 Dec 23;15(1):81. doi: 10.3390/ma15010081 (PMC8745781; doi:10.3390/ma15010081)
Supplement: Supplementary file 1 [file materials-15-00081-s001.zip]

Archive with 1 entries (1 files):
- materials-1451522-supplementary.pdf
